# Supplementary material for: In Vivo Efficacy of a Nanoconjugated Glycopeptide Antibiotic in Silkworm Larvae Infected by Staphylococcus aureus
Source: Insects. 2024 Nov 13;15(11):886. doi: 10.3390/insects15110886 (PMC11595181; doi:10.3390/insects15110886)
Supplement: Supplementary file 1 [file insects-15-00886-s001.zip]

Archive with 1 entries (1 files):
- insects-3274306-supplementary.pdf
